# Supplementary material for: Limited Agreement of Independent RNAi Screens for Virus-Required Host Genes Owes More to False-Negative than False-Positive Factors
Source: PLoS Comput Biol. 2013 Sep 19;9(9):e1003235. doi: 10.1371/journal.pcbi.1003235 (PMC3777922; doi:10.1371/journal.pcbi.1003235)
Supplement: Table S1 — Implicated genes identified from the 4 studies used in the meta-analysis. Genes identified from the 4 RNAi studies are listed in this table. The whole list contains genes identified from primary screen for secondary confirmation with the confirmed genes on top and the un-confirmed genes below in shade. (XLSX) [file pcbi.1003235.s001.xlsx]

## Sheet: DL1
Supplemental table 1. Implicated gene lists from the four RNAi studies of host genes involved in influenza virus replication.
Page 1 - Study DL1
Note: As indicated below, sections A and B respectively show implicated genes that were and were not confirmed in secondary validation testing
DL1
Hao et al (2008)
fly_ID	Symbol of human ortholog	Entrez ID
A. Genes identified in primary screening and confirmed in secondary validation testing
FBgn0250814	UQCRC2	7385
FBgn0250746	PSMB4	5692
FBgn0086687	SCD	6319
FBgn0086687	SCD5	79966
FBgn0040227	EIF3D	8664
FBgn0010590	PSMB6	5694
FBgn0010590	PSMB9	5698
FBgn0028411	NXT2	55916
FBgn0028411	NXT1	29107
FBgn0015789	RAB10	10890
FBgn0001219	HSPA1A	3303
FBgn0001219	HSPA1B	3304
FBgn0001219	HSPA8	3312
FBgn0001219	HSPA2	3306
FBgn0001219	HSPA1L	3305
FBgn0001219	HSPA6	3310
FBgn0028969	ARCN1	372
FBgn0026380	PSMB3	5691
FBgn0024923	VCP	7415
FBgn0028684	PSMC3	5702
FBgn0002284	PSMB1	5689
FBgn0034237	EIF3B	8662
FBgn0002622	RPS3	6188
FBgn0011829	RET	5979
FBgn0020235	ATP5C1	509
FBgn0038049	AUH	549
FBgn0038049	ECHDC2	55268
FBgn0038049	ECH1	1891
FBgn0028689	PSMD11	5717
FBgn0038535	RRBP1	6238
FBgn0038535	KTN1	3895
FBgn0051613	HIST2H3C	126961
FBgn0051613	HIST2H3PS2	440686
FBgn0051613	HIST2H3A	333932
FBgn0052487	PGP	283871
FBgn0052487	PDXP	57026
FBgn0010217	ATP5B	506
FBgn0028665	ATP6V0D1	9114
FBgn0028665	ATP6V0D2	245972
FBgn0022023	EIF3H	8667
FBgn0037270	EIF3F	8665
FBgn0037270	LOC390282	390282
FBgn0010198	RPS15A	6210
FBgn0015834	EIF3I	8668
FBgn0039757	RPS7	6201
FBgn0034743	RPS16	6217
FBgn0051460	KRTCAP2	200185
FBgn0086357	SEC61A2	55176
FBgn0086357	SEC61A1	29927
FBgn0011284	RPS4X	6191
FBgn0011284	RPS4Y1	6192
FBgn0011284	RPS4Y2	140032
FBgn0011284	RPS4XP21	126235
FBgn0001218	HSPA5	3309
FBgn0034957	RSPH4A	345895
FBgn0034957	RSPH6A	81492
FBgn0019990	EIF2AK4	440275
FBgn0011758	BARHL2	343472
FBgn0000455	PEPD	5184
FBgn0011290	TAF12	6883
FBgn0061200	NUP153	9972
FBgn0031035	RPS10P5	93144
FBgn0031035	RPS10	6204
FBgn0039713	RPS8	6202
FBgn0037707	RNPS1	10921
FBgn0037707	PNN	5411
FBgn0037707	TPRXL	348825
FBgn0002590	RPS5	6193
FBgn0011787	MRPL12	6182
FBgn0014010	RAB5B	5869
FBgn0014010	RAB5C	5878
FBgn0014010	RAB5A	5868
FBgn0031389	PRSS54	221191
FBgn0031389	PRSS55	203074
FBgn0030467	DDAH1	23576
FBgn0030467	DDAH2	23564
FBgn0025741	PLXNA2	5362
FBgn0025741	PLXNA4	91584
FBgn0025741	PLXNA1	5361
FBgn0025741	PLXNA3	55558
FBgn0025741	PLXND1	23129
FBgn0025741	PLXNC1	10154
FBgn0010411	RPS18	6222
FBgn0019936	RPS20	6224
FBgn0036534	DCP2	167227
FBgn0017545	RPS3A	6189
FBgn0004145	ATP6V0C	527
FBgn0028688	PSMD6	9861
FBgn0038834	FAU	2197
FBgn0001205	HMGCR	3156
FBgn0039136	AMMECR1	9949
FBgn0039136	AMMECR1L	83607
FBgn0003321	NXF1	10482
FBgn0003321	NXF2	56001
FBgn0003321	NXF2B	728343
FBgn0003321	NXF3	56000
FBgn0003321	NXF5	55998
FBgn0039120	NUP98	4928
FBgn0004404	RPS14	6208
FBgn0031196	CLUAP1	23059
FBgn0029629	EIF3G	8666
FBgn0032209	HAND2	9464
FBgn0032209	HAND1	9421
FBgn0037445	RFX7	64864
FBgn0037445	RFX5	5993
FBgn0067318	TIMM17B	10245
FBgn0067318	TIMM17A	10440
FBgn0039882	C20orf54	113278
FBgn0039882	GPR172B	55065
FBgn0039882	GPR172A	79581
FBgn0033699	RPS11	6205
FBgn0035957	CKM	1158
FBgn0035957	CKB	1152
FBgn0035957	CKMT1A	548596
FBgn0035957	CKMT1B	1159
FBgn0035957	CKMT2	1160
FBgn0010408	RPS9	6203
FBgn0028690	PSMD12	5718
FBgn0030812	WAC	51322
FBgn0004372	LIN9	286826
FBgn0040391	C3orf23	285343
FBgn0026250	EIF1AX	1964
FBgn0026250	EIF1AY	9086
FBgn0011272	RPL13	6137
FBgn0005278	MAT2A	4144
FBgn0005278	MAT1A	4143
FBgn0037163	PPAP2B	8613
FBgn0037163	PPAP2C	8612
FBgn0037163	PPAP2A	8611
FBgn0000182	BICC1	80114
FBgn0030719	EIF5	1983
FBgn0028697	RPL15	6138
FBgn0001942	EIF4A2	1974
FBgn0001942	EIF4A1	1973
FBgn0034258	EIF3C	8663
FBgn0034258	EIF3CL	728689
FBgn0038609	NUP43	348995
FBgn0015282	PSMC1	5700
FBgn0004654	PGD	5226
FBgn0028968	COPG	22820
FBgn0028968	COPG2	26958
FBgn0033029	CNOT3	4849
FBgn0026869	TDG	6996
FBgn0004106	CDK1	983
FBgn0027329	CCT6A	908
FBgn0027329	CCT6B	10693
FBgn0004867	RPS2	6187
FBgn0034877	COX6A1	1337
FBgn0034877	COX6A1P2	285849
FBgn0034877	COX6A2	1339
FBgn0064225	RPL5	6125
FBgn0029840	RPTOR	57521
FBgn0016700	RAB1A	5861
FBgn0016700	RAB1B	81876
B. Genes identified in primary screening, but not confirmed in secondary validation testing
FBgn0010265	RPS13	6207
FBgn0034822	RPL37	6167
FBgn0003200	FZR1	51343
FBgn0026664	YKT6	10652
FBgn0026064	MARK2	2011
FBgn0026064	MARK3	4140
FBgn0026064	MARK4	57787
FBgn0026064	MARK1	4139
FBgn0001142	GLUL	2752
FBgn0004922	RPS6	6194
FBgn0030336	ATPBD4	89978
FBgn0035422	RPL28	6158
FBgn0003205	HRAS	3265
FBgn0003205	NRAS	4893
FBgn0003205	KRAS	3845
FBgn0003205	ERAS	3266
FBgn0030834	C9orf85	138241
FBgn0003274	RPLP2	6181
FBgn0015816	SCFD1	23256
FBgn0034118	NUP62	23636
FBgn0034118	NUP62CL	54830
FBgn0003517	RPSAP58	388524
FBgn0003517	RPSA	3921
FBgn0030786	MRPL22	29093
FBgn0014469	CYP4V2	285440
FBgn0026372	RPL23A	6147
FBgn0026372	RPL23AP53	644128
FBgn0038058	VAC14	55697
FBgn0031078	NUP205	23165
FBgn0027052	STUB1	10273
FBgn0033440	STRAP	11171
FBgn0051915	GLT25D2	23127
FBgn0051915	GLT25D1	79709
FBgn0051915	CERCAM	51148
FBgn0040954	SHFM1P1	153842
FBgn0040954	SHFM1	7979
FBgn0005533	RPS17	6218
FBgn0005533	RPS17P2	6219
FBgn0005533	RPS17P5	442216
FBgn0011740	MAN2A2	4122
FBgn0011740	MAN2A1	4124
FBgn0023537	ALDH6A1	4329
FBgn0038330	CCDC149	91050
FBgn0029950	SLC5A8	160728
FBgn0029950	SLC5A6	8884
FBgn0029950	SLC5A12	159963
FBgn0029950	SLC5A5	6528
FBgn0001974	RNMT	8731
FBgn0011598	CHEK1	1111
FBgn0052442	ARV1	64801
FBgn0026268	DHRS11	79154
FBgn0034951	OSBPL2	9885
FBgn0034951	OSBPL1A	114876
FBgn0036184	PCID2	55795
FBgn0025582	EIF3E	3646
FBgn0052774	MUC21	394263
FBgn0259982	UXT	8409
FBgn0259140	CUBN	8029
FBgn0020309	ZNF658B	401509
FBgn0038606	LNX1	84708
FBgn0038606	MPDZ	8777
FBgn0038606	INADL	10207
FBgn0038606	PDZD2	23037
FBgn0038606	LNX2	222484
FBgn0038606	IL16	3603
FBgn0052264	PHACTR3	116154
FBgn0052264	PHACTR1	221692
FBgn0052264	PHACTR2	9749
FBgn0052264	PHACTR4	65979
FBgn0085451	ARID4A	5926
FBgn0085451	ARID4B	51742
FBgn0085451	ARID5B	84159
FBgn0085451	ARID5A	10865
FBgn0039784	P4HA2	8974
FBgn0039784	P4HA1	5033
FBgn0039784	P4HA3	283208
FBgn0259935	HNRNPC	3183
FBgn0259935	RALY	22913
FBgn0259935	HNRNPCL1	343069
FBgn0259935	RALYL	138046
FBgn0085424	POU2F2	5452
FBgn0085424	POU2F3	25833
FBgn0085424	POU2F1	5451

## Sheet: U2OS
Supplemental table 1. Implicated gene lists from the four RNAi studies of host genes involved in influenza virus replication.
Page 2 - Study U2OS
Note: As indicated below, sections A and B respectively show implicated genes that were and were not confirmed in secondary validation testing
U2OS
Brass et al (2009)
Entrez ID	Symbol
A. Genes identified in primary screening and confirmed in secondary validation testing
ABCD1	215
AHCY	191
AMOTL1	154810
ANGPTL3	27329
AQR	9716
ARCN1	372
ATP5F1	515
ATP6AP1	537
ATP6V0B	533
ATP6V0E2	155066
ATP6V1G1	9550
B4GALT2	8704
BACE1	23621
XIAP	331
FAM173A	65990
C19orf29	58509
CADM2	253559
CALCOCO2	10241
CCDC74A	90557
CCDC74B	91409
CHMP2B	25978
CLK3	1198
CLN5	1203
CNTN5	53942
COPA	1314
COPB1	1315
COPB2	9276
COPG	22820
COPS6	10980
COPZ1	22818
CPLX1	10815
CRADD	8738
CRNKL1	51340
CXorf59	286464
CYB5R4	51167
DCLRE1B	64858
DHX8	1659
TMEM191A	84222
DMD	1756
DSC3	1825
DYNC1I1	1780
EFTUD2	9343
EIF2S1	1965
EPRS	2058
ESAM	90952
EVC2	132884
FAM38A	9780
FCGR2A	2212
C11orf82	220042
FUS	2521
GDPD5	81544
GINS2	51659
GJA3	2700
GSK3A	2931
HNRNPU	3192
HRK	8739
INMT	11185
IQSEC1	9922
CWC22	57703
ZNF737	100129842
C5orf45	51149
LRP1B	53353
LY6G6C	80740
MFAP1	4236
PPARA	5465
TCTEX1D2	255758
MLKL	197259
MPG	4350
MPZL1	9019
MTFR1	9650
MYOCD	93649
NDUFB8	4714
NHP2L1	4809
NOS3	4846
NOSTRIN	115677
NUP107	57122
NUP98	4928
NUPL1	9818
NUTF2	10204
NXF1	10482
PCDHGA1	56114
PCGF6	84108
PDLIM3	27295
PGD	5226
PIP	5304
PLCH2	9651
PPAN	56342
PRPF31	26121
PRPF8	10594
PRRT1	80863
PRSS8	5652
RAB5A	5868
RAB7L1	8934
RBM14	10432
SAMM50	25813
SART1	9092
SCYL3	57147
SELI	85465
SF3B1	23451
SF3B2	10992
SF3B3	23450
SFXN2	118980
SLC1A3	6507
SLC2A2	6514
SLC35A1	10559
SLC41A3	54946
SLU7	10569
SNRPB	6628
SNRPD2	6633
SNRPD3	6634
SRP54	6729
STAC3	246329
STARD5	80765
SULT1C4	27233
TGS1	96764
THRSP	7069
TPRX1	284355
TRIM28	10155
UBE2A	7319
UBL5	59286
WDR18	57418
YTHDC1	91746
ZNF132	7691
ZNF154	7710
ZNF16	7564
ZNF224	7767
ZNF432	9668
ZNF473	25888
ZNF552	79818
B. Genes identified in primary screening, but not confirmed in secondary validation testing
EIF4A2	1974
KRTCAP2	200185
RAB10	10890
RPS16	6217
RPS4X	6191
PTBP1	5725
RPL13A	23521
ADAT1	23536
AKAP11	11215
ALG10	84920
APBA3	9546
ASAH1	427
ATF1	466
ATP1A3	478
ATP5I	521
ATP8	4509
B3GALT2	8707
BUB1B	701
BUB3	9184
C11orf60	56912
C14orf109	26175
C14orf166	51367
C1orf222	339457
C1orf55	163859
C21orf82	114036
C22orf15	150248
C2orf69	205327
C6orf62	81688
CACNB4	785
CARD16	114769
CBX2	12416
CCDC78	124093
CDK5RAP2	55755
CEACAM7	1087
CNOT10	25904
CPN2	1370
DCLRE1A	9937
ERCC4	2072
ERLIN2	11160
ETHE1	23475
FAM13B	51306
FBXO22	26263
FHOD3	80206
FLNC	2318
FN3KRP	79672
FOXE1	2304
FREM2	341640
FRMD8	83786
FZD8	8325
GCAT	23464
GPKOW	27238
HIST1H1T	3010
HPSE	10855
IFIT5	24138
ITGA11	22801
KIAA0391	9692
KIAA0652	9776
LFNG	3955
LOC339524	339554
LRPAP1	4043
LSM2	57819
LZTR1	8216
MBNL3	55796
MCF2L	23263
MOCS3	27304
MYBL2	4605
MYO1E	4643
NAGA	4668
NDE1	54820
NDUFB1	4707
NDUFB11	54539
NDUFB9	4715
NFXL1	152518
NT5C	30833
NUP88	4927
OLFM1	10439
ONECUT2	9480
PAGE5	90737
PCSK5	5125
PHYHIP	9796
PIGH	5283
PIGT	51604
PIP4K2B	8396
PLP1	5354
PRCC	5546
PTPRA	5786
PTS	5805
PVALB	5816
RAB30	27314
RAVER1	125950
RBM34	23029
RNH1	6050
RPS6KL1	83694
RUNX1	861
SAMD8	142891
SH2D1A	4068
SIGLEC9	27180
SLC17A3	10786
SLC36A2	153201
SPAG17	200162
SPCS2	9789
ST8SIA1	6489
STK11IP	114790
TBC1D23	55773
TBL1XR1	79718
TCAP	8557
TMEM167B	56900
TMEM187	8269
TMEM62	80021
TPSAB1	7177
TRIM17	51127
TSTA3	7264
TUFT1	7286
UBE2E1	7324
USP6	9098
VPS54	51542
ZNF350	59348
ZNF492	57615
ZNF567	163081
ZNF653	115950
MGC2452	84730

## Sheet: A549(DE)
Supplemental table 1. Implicated gene lists from the four RNAi studies of host genes involved in influenza virus replication.
Page 3 - Study A549DE
Note: As indicated below, sections A and B respectively show implicated genes that were and were not confirmed in secondary validation testing
A549DE
Karlas et al (2010)
Symbol	Entrez ID
A. Genes identified in primary screening and confirmed in secondary validation testing
AHCYL1	10768
AKTIP	64400
AP2M1	1173
APBB1IP	54518
ARD1A	8260
ARTN	9048
ATCAY	85300
ATP1A2	477
ATP2C1	27032
ATP6AP1	537
ATP6AP2	10159
ATP6V0C	527
ATP6V0D1	9114
ATP6V1A	523
ATP6V1B2	526
B2M	567
BAIAP3	8938
BARHL2	343472
BZRAP1	9256
C14orf172	115708
C21orf7	56911
C3orf31	132001
CCNB3	85417
CD48	962
CD58	965
CD81	975
CDKN1B	1027
CEL	1056
CHST5	23563
CLIC4	25932
CLK1	1195
CLSTN3	9746
CNNM1	26507
COPA	1314
COPB1	1315
COPB2	9276
COPG	22820
CRAMP1L	57585
CRYAA	1409
CXCR6	10663
CYP17A1	1586
CYP2U1	113612
DBT	1629
DCLK2	166614
DHRS2	10202
DLG2	1740
DMAP1	55929
DTX3	196403
DUSP27	92235
EEF1A1	1915
EIF3A	8661
EIF3C	8663
EIF3G	8666
EIF4A3	9775
ENGASE	64772
EPHB6	2051
FAU	2197
FBXW10	10517
FCHO2	115548
FERMT3	83706
FLJ11235	54508
GCLC	2729
GNRH2	2797
GPR146	115330
GRIN2C	2905
HARBI1	9776
HIST1H2BN	8341
HPGD	3248
HSF4	3299
HSPD1	3329
IL17RA	23765
IL1A	3552
IRF2	3660
ISG15	9636
ITLN1	55600
JUN	3725
KATNB1	10300
KCNJ12	3768
KIAA0664	23277
KIAA1267	284058
KIF11	3832
KPNB1	3837
LARP1	23367
LHX3	8022
LINGO1	84894
LONP1	9361
LPPR4	9890
MAN2B1	4125
MATN3	4148
MED6	10001
MORG1	84292
MYC	4609
MYOD1	4654
NEK8	284086
NEK9	91754
NTHL1	4913
NUP205	23165
NUP98	4928
NXF1	10482
OPN1SW	611
PCDH18	54510
PHF2	5253
PIK3R5	23533
PIN1	5300
PLAU	5328
PLD2	5338
PLK3	1263
POLR2H	5437
POLR2L	5441
PPP1R14D	54866
PRPF8	10594
PRPS1	5631
PRSS27	83886
PSENEN	55851
PSMA1	5682
PSMD14	10213
PSMD2	5708
PTPRN	5798
RAB6B	51560
RACGAP1	29127
RBM42	79171
RETN	56729
RFFL	117584
RNF150	57484
RPL35	11224
RPS10	6204
RPS14	6208
RPS16	6217
RPS27A	6233
RPS5	6193
RUNX1	861
SAFB	6294
SELPLG	6404
SF3A1	10291
SF3B1	23451
SF3B14	51639
SFTPB	6439
SIGMAR1	10280
SLC22A6	9356
SMU1	55234
SNRP70	6625
SNRPF	6636
SNW1	22938
SNX6	58533
SNX9	51429
SON	6651
SRRM2	23524
STAB1	23166
SULF2	55959
SUPT6H	6830
TBL3	10607
TCF3	6929
TFE3	7030
TNFRSF18	8784
TNK2	10188
TRERF1	55809
TRIM14	9830
TRIM21	6737
TRIM60	166655
TSSK6	83983
TXNL4A	10907
UBAC2	337867
VNN2	8875
WNT9A	7483
XAB2	56949
XPNPEP1	7511
XPO1	7514
ZBTB2	57621
B. Genes identified in primary screening, but not confirmed in secondary validation testing
ABCB10	23456
ABCC6	368
ACACA	31
ACVR1C	130399
AIG1	51390
AMN	81693
ANKK1	255239
APPBP1	8883
ARCN1	372
ASPA	443
AXIN1	8312
B3GNT7	93010
BACH2	60468
BAIAP2	10458
BIRC1	4671
BRPF1	7862
C10orf57	80195
C19orf20	91978
C21orf121	150142
C2orf32	25927
C6orf33	85315
CA13	377677
CD47	961
CENTA1	11033
CHRM1	1128
CHUK	1147
CKS1B	1163
CNGB1	1258
COPE	11316
CRSP2	9282
Cry2	1408
CSEN	30818
CTGLF1	119016
CTNNB1	1499
DAP3	7818
DERL3	91319
E2F1	1869
EIF3S5	8665
FBXW2	26190
FGF19	9965
FHOD1	29109
FKBP8	23770
FKBP9	11328
FLJ10458	54475
FLJ12436	79714
FLJ20516	54962
FLJ23554	79864
FLJ25758	497049
GDF10	2662
GGTL4	91227
GSTM4	2948
GTF2H3	2967
HEG	57493
HERC4	26091
IFNA7	3444
IFNAR2	3455
IFNGR2	3460
IGSF1	3547
IK	3550
KCNK17	89822
KIAA1411	57579
KNG1	3827
LARGE	9215
LASS4	79603
LGALS2	3957
LOC283377	283377
LOC401431	401431
LOC92312	92312
LRP11	84918
LRP1B	53353
LY6G6C	80740
MAP2K3	5606
MDM2	4193
MGC26885	124044
MGC48998	339512
MLYCD	23417
MSRA	4482
MST1R	4486
MYT1L	23040
NCK2	8440
NPAS1	4861
NUDT4	11163
NXF3	56000
NYD©\SP25	89882
P2RY12	64805
PAICS	10606
PAOX	196743
PART1	25859
PASD1	139135
PDGFRL	5157
PEPD	5184
PIK3C2G	5288
PIK3CB	5291
PSAP	5660
PSMC6	5706
RANBP9	10048
RBM3	5935
RPS24	6229
RPS3	6188
SARS	6301
SCNN1D	6339
SERPINA1	5265
SERPINB2	5055
SIGLEC5	8778
SLC12A4	6560
SLC9A3R1	9368
SSTR5	6755
STXBP4	252983
TBX21	30009
TIMM44	10469
TK2	7084
TNC	3371
TRAM1	23471
TRAP1	10131
TRIB2	28951
USMG5	84833
USP42	84132
ZNF37B	256112
ZNF512	84450

## Sheet: A549 (US)
Supplemental table 1. Implicated gene lists from the four RNAi studies of host genes involved in influenza virus replication.
Page 4 - Study A549US
Note: As indicated below, sections A and B respectively show implicated genes that were and were not confirmed in secondary validation testing
A549US
Konig et al (2010)
Symbol	Entrez ID
A. Genes identified in primary screening and confirmed in secondary validation testing
ANPEP	290
AQP4	361
ARCN1	372
ATP6V1A	523
ATP6V1B2	526
ATP6V0C	527
ATP6V0B	533
ATP6AP1	537
CAMK2B	816
CD81	975
COPA	1314
CRHR1	1394
CSE1L	1434
CTSW	1521
DSP	1832
DUSP3	1845
ENG	2022
EPHA7	2045
EPHB2	2048
EPHB4	2050
F13A1	2162
FGFR2	2263
FGFR4	2264
FPR1	2357
FRAP1	2475
G6PD	2539
GABBR1	2550
GAK	2580
GSK3B	2932
HSP90AA1	3320
ITGA3	3675
JAK2	3717
KPNB1	3837
MDM2	4193
MAP3K11	4296
NTSR1	4923
PAK3	5063
PRKACA	5566
PRKCI	5584
MAP2K3	5606
PTMA	5757
PRPH2	5961
RPS10	6204
RPS20	6224
CCL13	6357
SGK1	6446
SUMO2	6613
SNRPA1	6627
MAP3K12	7786
NUP214	8021
STX10	8677
ATP6V0D1	9114
RABEP1	9135
OSMR	9180
RAB11B	9230
DLG5	9231
BZRAP1	9256
COPB2	9276
NUP153	9972
SAE1	10055
RBM5	10181
SF3A1	10291
TUBB3	10381
NEK6	10783
AKAP13	11214
COPG	22820
DAPK2	23604
RACGAP1	29127
ANAPC2	29882
NRBP1	29959
TRPV2	51393
PPP1R14D	54866
FAM135A	57579
EPS8L3	79574
CXorf21	80231
ACRC	93953
DTX2	113878
C14orf28	122525
PRSS35	167681
TUBB	203068
BRWD3	254065
SUMO4	387082
RP11-45B20.2	387911
ZNF862	643641
EIF2AK2	5610
ROCK1	6093
MID1IP1	58526
ADRBK2	157
AKT1	207
APP	351
ARAF	369
BCL3	602
CAPN6	827
CLK1	1195
PLK3	1263
CTSG	1511
DAPK3	1613
DHCR7	1717
TRDMT1	1787
MARK2	2011
FLT3	2322
FNTB	2342
FOLH1	2346
FRK	2444
GJA8	2703
GRK5	2869
GRK6	2870
GSR	2936
HRAS	3265
IGSF1	3547
IL5RA	3568
IL9R	3581
ITGA2B	3674
JUN	3725
KCNJ3	3760
KCNJ11	3767
KCNMA1	3778
LIMK1	3984
NHP2L1	4809
NPY1R	4886
ROR2	4920
PCCB	5096
PDK3	5165
PHF2	5253
PKD1	5310
MAP2K2	5605
MAP2K5	5607
PTPRM	5797
PTPRN	5798
PTS	5805
RING1	6015
RPS6KA2	6196
SCN3A	6328
SGCA	6442
SMARCD3	6604
FSCN1	6624
SNRP70	6625
CDKL5	6792
TEAD3	7005
TXK	7294
VEGFB	7423
HIST3H3	8290
RAD54L	8438
CDC42BPA	8476
CDK10	8558
SYNGAP1	8831
CFLAR	8837
PCSK7	9159
ADAMTS2	9509
CLOCK	9575
AATK	9625
IKBKE	9641
OXSR1	9943
PPIF	10105
HIPK3	10114
TRIM28	10155
ATP6AP2	10159
TNK2	10188
APC2	10297
ERN2	10595
PLK4	10733
CD3EAP	10849
CIT	11113
SMG1	23049
TBC1D1	23216
UBR4	23352
KIAA0999	23387
PIP5K1C	23396
CCRK	23552
IL17RA	23765
FKBP8	23770
CACNG4	27092
C16orf72	29035
HUNK	30811
MINK1	50488
TXNDC11	51061
AIG1	51390
ADAMTSL4	54507
PPP1R12C	54776
PANK4	55229
NAGK	55577
SLC48A1	55652
PSENEN	55851
PBK	55872
IL1F9	56300
ANKRD7	56311
KCNK12	56660
UBQLN4	56893
CABC1	56997
GOPC	57120
NLGN4X	57502
MIB1	57534
ROGDI	79641
LRRK1	79705
CBLL1	79872
ZNF436	80818
SGK196	84197
WDR34	89891
FAM104B	90736
G6PC3	92579
FBXO44	93611
FOXQ1	94234
LIMS3	96626
CSMD3	114788
TOP1MT	116447
GPR62	118442
CANT1	124583
OR10H4	126541
C5orf38	153571
RPL36AP49	284230
KLK9	284366
DUPD1	338599
SLC6A19	340024
ENTPD8	377841
NF1L2	401007
OR51T1	401665
LOC441239	441239
LOC653712	653712
LOC730974	730974
B. Genes identified in primary screening, but not confirmed in secondary validation testing
ACTC1	70
ACVR2A	92
ADRA1B	147
APOA1	335
BMPR1B	658
CAD	790
CDK4	1019
COL2A1	1280
CSNK1G2	1455
DIO1	1733
FLT4	2324
AFF2	2334
HTR2A	3356
LTK	4058
PRKCD	5580
MAPK1	5594
PSMD1	5707
SCN8A	6334
SCNN1G	6340
SIAH2	6478
STX5	6811
TPT1	7178
SUMO1	7341
KHSRP	8570
DCLK1	9201
MAP4K4	9448
CHAF1A	10036
OPRS1	10280
NFAT5	10725
IRAK3	11213
NUDCD3	23386
HECTD1	25831
STK39	27347
HIPK2	28996
TBK1	29110
ST6GALNAC6	30815
NAGPA	51172
2010-03-02	51257
PRKAG2	51422
C20orf111	51526
C2orf42	54980
C1orf159	54991
USE1	55850
STK31	56164
AGTRAP	57085
WDR18	57418
RAB17	64284
VPS16	64601
NADK	65220
PALM2	114299
ALPK2	115701
UBXN10	127733
DCLK2	166614
SYCE2	256126
UNCX	340260
LOC440396	440396
MAP1LC3C	440738
OR4M1	441670
CREB1	1385
FGFR1	2260
NTRK1	4914
NTRK2	4915
PAK2	5062
POLA1	5422
DYRK1B	9149
HAND2	9464
CDC42BPB	9578
RBCK1	10616
TNPO3	23534
PIK3R4	30849
TAOK1	57551
OSBPL6	114880
PTPMT1	114971
HIPK1	204851
KSR2	283455
